# Supplementary material for: Global burden of maternal and congenital syphilis and associated adverse birth outcomes—Estimates for 2016 and progress since 2012
Source: PLoS One. 2019 Feb 27;14(2):e0211720. doi: 10.1371/journal.pone.0211720 (PMC6392238; doi:10.1371/journal.pone.0211720)
Supplement: S2 File — (XLSX) [file pone.0211720.s002.xlsx]

## Sheet: S2 Country estimates
S2 file. Country estimates of maternal syphilis prevalence and congenital syphilis incidence and their ANC-related service coverage determinants										Version 18 Sept. 2018
	Pregnancies	Maternal syphilis prevalence	Pregnant women with active syphilis	ANC-1 coverage %	Syphilis screening coverage %	Treatment coverage %	Estimated ABO cases	Estimated CS (ABO+non-ABO) cases	Estimated CS cases/100,000 live births	Group of maternal prevalence estimation (see: Methods)
WHO African Region:
Algeria
2012	965671	0.00498945	4818.17	92.9	64.1	100	1197.87	2133.39	225.478
2016	954132	0.00186077	1775.42	92.9	64.1	100	441.395	786.119	84.0447	A
Angola
2012	1.1378e+06	0.0237969	27076.2	81.3	43.4*	76.8*	10734.6	20208	1823.96
2016	1.2377e+06	0.0278365	34453.3	81.3	54.3*	85.8*	11970.7	22246.8	1843.07	A
Benin
2012	387762	0.0012459	483.111	82.8	62.4	100	136.437	248.517	66.0432
2016	415019	0.00209015	867.453	82.8	62.4	100	244.98	446.227	110.651	A
Botswana
2012	53404.9	0.00904988	483.308	97	73.7	100	91.4379	157.58	300.01
2016	54139	0.0112638	609.813	97	73.7	100	115.372	198.826	373.425	A
Burkina Faso
2012	697649	0.0153348	10698.3	93	39	100	3794.12	7066.77	1035.08
2016	742016	0.0108784	8071.97	93	100	100	775.044	1046.26	143.894	A
Burundi
2012	418186	0.00956494	3999.92	96	0.68	76.8*	2071.06	3981.39	980.868
2016	459219	0.00794715	3649.48	96	7.3	85.8*	1800.29	3446.69	771.835	A
Cameroon
2012	826722	0.0117751	9734.74	84.7	43.4*	76.8*	3819.68	7172.7	884.794
2016	868140	0.0336387	29203.1	84.7	54.3*	85.8*	9980.06	18468.2	2168.21	A
Cape Verde
2012	11532.4	0.00365842	42.1904	98	75.7	84	9.7607	17.3922	153.073
2016	11454.2	0.00194	22.2212	98	100	100	1.46793	1.68126	14.8837	A
Central African Republic
2012	172728	0.0371533	6417.42	54.6	35.8	42.7	3092.95	5916.21	3538.11
2016	171725	0.0917691	15759.1	54.6	35.8	88.4	6953.73	13211	7964.11	A
Chad
2012	604289	0.0442864	26761.8	64.6	43.4*	76.8*	11370	21448.8	3697.31
2016	652108	0.0217561	14187.3	65.7	54.3*	85.8*	5460.07	10186.3	1624.77	A
Comoros
2012	28723.5	0.000653848	18.7808	92.1	29	76.8*	7.97266	15.1383	54.2359
2016	26954.2	0.0070237	189.318	92.1	29	85.8*	78.2449	148.289	567.114	A
Congo (Brazzaville)
2012	173715	0.00406472	706.102	92.8	42.7	76.8*	268.599	504.384	294.653
2016	180455	0.0119925	2164.12	93	10.7	85.8*	1040.56	1990.63	1118.64	A
Côte d'Ivoire
2012	833994	0.0133433	11128.3	92.8	84	36	4383.63	8226.21	1012.84
2016	896469	0.0141532	12687.9	92.8	84	84	2865.05	4967.4	568.548	A
Democratic Republic of the Congo
2012	3.14127e+06	0.030453	95661.2	90.1	31.6	46.1	44195.9	84086.4	2751.25
2016	3.42177e+06	0.0168894	57791.7	90.1	72.8	26	25696.7	48705.9	1460.39	A
Equatorial Guinea
2012	38220.9	0.0544226	2080.08	91.3	26.7	99.3	845.522	1602.28	4242.41
2016	42149.2	0.0666881	2810.85	91.3	37.4	87.2	1069.16	2016.64	4838.38	A
Eritrea
2012	162960	0.0127936	2084.85	88.5	30.5	100	832.363	1562.97	982.938
2016	163968	0.00858503	1407.67	88.5	70.72	100	337.847	590.639	368.822	A
Ethiopia
2012	3.23059e+06	0.00974736	31489.8	33.9	28.1	76.8*	15356.1	29365.4	937.429
2016	3.35449e+06	0.00410753	13778.7	64.1	40.5	85.8*	5807.65	10948	336.037	A
Gabon
2012	55917.4	0.00854972	478.079	95.1	39.5	69.7	189.909	359.304	651.019
2016	58735	0.00637111	374.207	95.1	39.5	100	128.677	240.823	415.169	A
Gambia
2012	76631.5	0.0171777	1316.35	86.2	43.4*	76.8*	512.783	963.024	1289.03
2016	82626.4	0.0201893	1668.17	99.1	54.3*	85.8*	518.019	949.191	1177.57	E
Ghana
2012	864937	0.0306178	26482.5	97.1	41.5	75	10016.2	18886.1	2236.31
2016	896599	0.0197304	17690.2	97.1	77.6	100	2945.78	5038.92	575.378	A
Guinea
2012	435904	0.0134887	5879.78	87.2	16.1	100	2681.73	5107.79	1198.06
2016	456805	0.0290032	13248.8	87.2	16.1	100	6042.69	11509.3	2575.08	A
Guinea-Bissau
2012	65795.1	0.00404593	266.202	92.4	8.9	76.8*	130.763	250.47	395.369
2016	68911.8	0.0301312	2076.39	92.4	8.9	85.8*	1012.94	1939.27	2919.27	A
Kenya
2012	1.50314e+06	0.00447996	6734	96	68.8	76.8*	1986.84	3579.58	243.842
2016	1.5547e+06	0.00783647	12183.3	94.9	74.2	85.8*	3070.3	5384.43	354.306	A
Lesotho
2012	61091.2	0.0255826	1562.87	95.4	69.9592	51.9041	568.603	1058.91	1769.03
2016	62665.8	0.0210521	1319.25	95.3	77.5	62.2	412.77	755.103	1229.39	A
Liberia
2012	153453	0.057395	8807.4	97.5	16.4	100	3917.06	7468.63	4976.53
2016	162255	0.0852915	13839	97.5	7.8	100	6700.96	12838.5	8077.27	A
Madagascar
2012	783589	0.0421227	33006.9	82.1	25.9	64.6	15129.4	28796.4	3744.42
2016	842484	0.0357582	30125.7	99	29.8	59.4	13296.8	25223.1	3049.03	A
Malawi
2012	637931	0.0124663	7952.62	96.1	22.958	100	3356.23	6331.3	1015.04
2016	680243	0.0205157	13955.7	98.1	56.2251	100	3838.77	6842.7	1027.11	A
Mali
2012	746550	0.0179921	13432	75.2	23	100	5934.54	11266.8	1559.74
2016	794257	0.034927	27741	48	25.5	100	12890.5	24576.4	3192.37	A
Mauritania
2012	140575	0.0222	3120.77	84.2	4.9	87.5	1571.33	3015.22	2201.94
2016	150549	0.0222	3342.19	85	50.9	87.5	1159.87	2156.8	1468.31	C
Mauritius
2012	14300.8	0.00313556	44.8409	88.4*	100	100	4.73264	7.22253	50.9454
2016	13532	0.0162809	220.313	89.8*	100	100	21.7905	32.5266	242.808	A
Mozambique
2012	1.06613e+06	0.0365209	38936	90.9	36.8	80	15666.3	29354.1	2807.44
2016	1.14602e+06	0.0180124	20642.6	90.9	61.8	96.9	5794.49	10309.3	916.141	A
Namibia
2012	69538	0.0190557	1325.09	96.6	93.8	76.8*	267.966	461.398	671.3
2016	73090.4	0.020799	1520.21	96.6	93.8	85.8*	250.7	412.989	571.691	A
Niger
2012	912624	0.0111871	10209.6	86.8	8.2	9.17186	5279.36	10148	1154.45
2016	1.03485e+06	0.0108144	11191.3	86.8	19.7	100	4968.23	9421.47	943.439	A
Nigeria
2012	7.12313e+06	0.00923561	65786.4	65.8	14.9	72.3	32146.8	61485.9	901.956
2016	7.55342e+06	0.00908082	68591.2	66.3	14.7	72.3	33530.1	64134	885.863	A
Rwanda
2012	372962	0.00902382	3365.54	99.2	72.3	76.8*	908.168	1633.81	446.194
2016	376985	0.0245366	9249.93	99.3	90.4446	85.8*	1572.18	2590.11	698.029	A
Sao Tome and Principe
2012	6653.94	0.00697224	46.3928	98	54.7	100	12.0922	22.4235	342.239
2016	6874.87	0.00571364	39.2805	98	86.1	100	4.39041	7.33589	108.359	A
Senegal
2012	531752	0.018929	10065.6	96.7	29.54	41.8	4674.11	8928.69	1723.97
2016	563043	0.0141281	7954.71	97	35.47	72.3	3214.48	6082.93	1109.01	A
Seychelles
2012	1672.57	0.000414327	0.692992	98.7**	100	100	0.05	0.05	3
2016	1539.99	0.000414327	0.638057	99.0**	100	100	0.04	0.05	3	A
Sierra Leone
2012	262150	0.00311728	817.196	98.4	0	76.8*	424.942	817.196	318.764
2016	264834	0.00133907	354.632	98.4	6.3	85.8*	175.772	336.939	129.898	A
South Africa
2012	1.19558e+06	0.0091	10858	92	90	68.1	2838.88	5111.93	435.259
2016	1.19144e+06	0.0052	6163.01	94	96.6	68.1	1457.32	2586.26	220.396	A
Swaziland
2012	38571.4	0.0370236	1428.05	98.5	58.3	93.3	400.605	718.812	1886.84
2016	39215.6	0.0263101	1031.77	98.5	85.2	90.2	187.43	307.786	794.103	A
Togo
2012	256972	0.0119591	3073.16	92.9	17.5	75	1430.15	2725.4	1098.15
2016	267866	0.0119591	3203.44	92.9	16.1	67.7419	1520.36	2902.22	1120.54	A
Uganda
2012	1.6402e+06	0.0187189	30702.8	95.8	15.5	76.8*	14410.6	27467.3	1709.34
2016	1.78673e+06	0.027749	49579.9	97	43.3	85.8*	17845.9	33066.3	1886.73	A
United Republic of Tanzania
2012	2.01797e+06	0.0138677	27984.6	98	34.3	40.4	12877.2	24485.6	1241.18
2016	2.17396e+06	0.0117465	25536.4	97.9	38.7	56.9	10852.8	20467.9	962.333	A
Zambia
2012	595813	0.0240051	14302.5	92.5	46	51.1	6049.87	11422.4	1959.96
2016	647084	0.025304	16373.8	98.6	50.2	51.1	6666.67	12538.2	1977.77	A
Zimbabwe
2012	537983	0.014087	7578.58	93.5	95.66	69.6	1817.4	3190.58	605.789
2016	546388	0.0102631	5607.64	94	89.6	75.9	1302.5	2273.49	425.034	A
WHO Region of the Americas:
Antigua and Barbuda
2012	1642.94	0.00173909	2.85721	100	98.2	98	0.172667	0.224289	13.7348
2016	1648.64	0.00940687	15.5085	100	96	100	0.954692	1.25246	76.4158	A
Argentina
2012	756351	0.00779876	5898.6	98.1	91	83.1073	977.443	1708.19	226.907
2016	756130	0.0179956	13607	98.1	81.3	82.1895	2816.22	5066.24	673.137	A
Aruba
2012	1161.66	0.00753844	8.81569	100	92.4**	86.6**	1	2	180
2016	1170.83	0.00928671	11.2604	100	96.6**	95.3**	1	1	112	E
Bahamas
2012	5612.06	0.00904823	50.7792	95	87	98	6.76404	11.3958	205.441
2016	5636.62	0.00904823	51.0014	95	84.9	99	7.07338	12.0066	215.288	A
Barbados
2012	3469.32	0.00275073	9.54317	93	88	100	1.23278	2.06464	60.0185
2016	3420.02	0.0120558	41.231	99	99.1	88	4.44096	7.14521	210.711	A
Belize
2012	7918.56	0.00276222	21.8728	95	92.8	78.7879	4.38939	7.59583	96.898
2016	8363.38	0.00517576	43.2868	97	93.4	78.7879	8.30449	14.251	172.114	A
Bolivia (Plurinational State of)
2012	255517	0.0154952	3959.29	84	58	78.6885	1313.87	2485.75	985.792
2016	256576	0.00925159	2373.74	86	95.8	100	274.518	475.187	187.549	A
Brazil
2012	3.04971e+06	0.0091645	27949.1	96	89.1	88.3338	5875.33	9154.46	302.905
2016	2.96737e+06	0.0169816	50390.8	97	89.1	88.9278	10324.3	15921.8	541.64	A
Canada
2012	384734	8.07683e-05	31.0743	100	95.5	100	1.3812	2.0524	0.535214
2016	388639	6.98497e-05	27.1463	100	95.5	100	1.20661	1.79297	0.462729	A
Cayman Islands
2012	768.943	0.00110521	0.849844	99	96.4	66.7	0.18358	0.331837	43.7203
2016	665.607	0.00110521	0.735636	99	99.2	100	0.0375285	0.0438561	6.67521	A
Chile
2012	243161	0.00105805	257.277	95	85.7	93.6	40.1587	69.5445	28.6963
2016	238592	0.0029488	703.559	95	91.8	94.5	88.9585	148.35	62.3643	A
Colombia
2012	683256	0.0143182	9782.98	97.6	66.4715	77.3955	2745.72	5083.71	751.1
2016	650394	0.0113545	7384.92	97.6	88.9218	74.639	1559.93	2808.49	435.894	A
Costa Rica
2012	74235	0.00195075	144.814	95	85	53	45.3409	85.1028	115.326
2016	69816.8	0.00658089	459.457	95	85	53	143.855	270.009	389.017	A
Cuba
2012	127151	0.00710909	903.928	100	100	100	31.1024	31.1024	24.6271
2016	127151	0.00547273	695.863	99.5	99.9948	100	25.6504	27.3379	21.6464	A
Dominica
2012	59459.5	0.0154607	919.286	100	99	100	43.4206	47.8331	80.4635
2016	59155.7	0.00444976	263.229	100	99.6	100	11.6789	12.1843	20.6013	A
Dominican Republic
2012	221217	0.0124052	2744.24	99.5	13.7	67.9	1304.99	2500.3	1143.17
2016	217160	0.0109714	2382.56	100	52.1	52.9326	923.298	1751.54	815.678	A
Ecuador
2012	331966	0.00338478	1123.63	95	67.8	86.4	282.405	521.603	158.405
2016	333142	0.0195211	6503.3	95	67.8	86.4	1634.49	3018.91	913.129	A
El Salvador
2012	120797	0.00144436	174.474	85	87.7	36.1	68.3518	129.562	108.528
2016	118982	0.00181357	215.783	96	90.5	35.6	80.4024	151.943	129.098	A
French Guiana
2012	6600.06	0.00753844	49.7542	98	76.3085	76.8844	12.2113	22.3621	345.255
2016	6737.11	0.00928671	62.5656	98	84.5911	82.0127	12.2208	21.8345	328.339	E
Grenada
2012	2065.7	0.0189069	39.0561	100	75.8	100	6.17176	10.7085	522.877
2016	2022.1	0.0199325	40.3056	99.5	75.8	100	6.44215	11.1974	558.194	A
Guadeloupe
2012	5495.05	0.00753844	41.4241	100	76.3085	96	7.04918	12.3668	228.002
2016	5030.04	0.00928671	46.7125	100	84.5911	96	6.17538	10.389	209.245	E
Guatemala
2012	414820	0.0038424	1593.9	96.2	51	70.8	562.561	1061.88	259.312
2016	424837	0.011338	4816.81	96.6	80.5	86.8	941.115	1692.58	403.499	A
Guyana
2012	16088.5	0.0021648	34.8285	98	82.7	76.9*	8.1212	14.4218	90.9721
2016	16189.5	0.00315625	51.0982	91	87	82.0*	11.2992	19.901	125.25	A
Haiti
2012	271944	0.0314787	8560.44	90.2	75	84.2922	2174.17	3940.07	1486.93
2016	268837	0.0201303	5411.77	90.2	92.5	90.2412	913.246	1555.05	592.946	A
Honduras
2012	201150	0.0027866	560.525	94.2	40.7	97.7	191.321	359.592	180.786
2016	200280	0.000676821	135.554	94.2	72.4	97	27.7121	49.7338	25.092	A
Jamaica
2012	50140.8	0.0145773	730.917	99	87.1	64.6	184.214	339.623	689.058
2016	48673.2	0.0106881	520.225	99	90	70.9	112.424	204.387	426.632	A
Martinique
2012	4872.86	0.00753844	36.7338	95	76.3085	76.8844	9.32441	17.1292	358.201
2016	4406.16	0.00928671	40.9187	95	84.5911	82.0127	8.39927	15.0955	349.11	E
Mexico
2012	2.36115e+06	0.00185766	4386.22	97.58	57.5	76.9*	1377.25	2574.4	109.673
2016	2.33017e+06	0.00240728	5609.38	99	60	82.0*	1611.92	2992.76	129.161	A
Montserrat
2012	78	9.09091e-06	0.000709091	100	100	100	3.01062e-05	3.01062e-05	0.039099
2016	92	9.09091e-06	0.000836364	100	100	100	3.55099e-05	3.55099e-05	0.0390219	B
Netherlands Antilles
2012	2070.61	0.00753844	15.6092	96.4661	76.3085	76.8844	3.89808	7.15008	351.874
2016	2070.61	0.00928671	19.2291	97.0875	84.5911	82.0127	3.81413	6.82726	335.987	E
Nicaragua
2012	125821	0.00135157	170.056	96	70.9	98.5	34.0781	60.9797	48.8518
2016	120926	0.000652361	78.8871	95	83.034	100	11.3561	19.3525	16.1229	A
Panama
2012	78557.8	0.00530912	417.073	92.6	35.8	11	209.628	402.522	515.651
2016	79235.9	0.0275106	2179.83	92.6	84	60.7	642.871	1195.17	1517.25	A
Paraguay
2012	141476	0.0276731	3915.08	93	60.5	63.9884	1346.73	2549.39	1828.11
2016	142779	0.0323665	4621.27	95	78.1	61.9794	1364.12	2562.28	1817.9	A
Peru
2012	623468	0.00461201	2875.44	96.9	78.5	72.8213	735.737	1351.41	218.826
2016	617875	0.0025211	1557.73	96.9	90.3	79.6784	292.16	518.573	84.6993	A
Puerto Rico
2012	42386	0.00753844	319.524	100	92.3643	86.59	44.1167	74.8244	177.663
2016	39469	0.00928671	366.537	100	96.6071	95.2595	29.5171	43.5437	111.084	E
Saint Kitts and Nevis
2012	983.631	0.00118675	1.16732	96.6	96	100	0.0900543	0.130755	13.3971
2016	936.036	0.00118675	1.11084	99.7	99.6	80	0.156223	0.265844	28.6162	A
Saint Lucia
2012	2244.04	0.0106658	23.9345	96.9	95.1	33	8.97013	16.965	768.342
2016	2192.34	0.0247939	54.3565	96.9	85.8	73.8095	12.3364	22.4167	1038.77	A
Saint Vincent and the Grenadines
2012	1833.58	0.0101666	18.6413	100	98	100	0.969504	1.14846	63.3459
2016	1720.69	0.0127193	21.886	100	100	73.8	3.66751	6.41989	376.975	A
Suriname
2012	10485.2	0.000145045	1.52082	95	76.3*	76.9*	0.386042	0.709167	6.89918
2016	10359.5	0.000145045	1.5026	95	84.6*	82.0*	0.308434	0.55433	5.45225	C
Trinidad and Tobago
2012	20130.1	0.00210712	42.4165	100	95.9	70	8.45895	15.1513	76.137
2016	18756.1	0.00263858	49.4894	100	95.9	70	9.86945	17.6777	95.3283	A
Turks and Caicos Islands
2012	637.894	0.00493672	3.1491	96	96.4	50	0.941681	1.75382	280.162
2016	637.894	0.00493672	3.1491	99	100	75	0.520939	0.910168	145.394	A
United States of America
2012	3.99317e+06	0.00136364	5445.23	99	83	86.6**	950.913	1704.94	42.8198
2016	4.0513e+06	0.00136364	5524.5	98.35	95	95.3**	486.028	777.633	19.2481	Exception
Uruguay
2012	49575.4	0.0102841	509.837	97.4	98	80.5	78.0366	134.717	273.643
2016	48662.2	0.00738187	359.218	97.4	95	98.0952	31.0891	47.0081	97.2367	A
Venezuela (Bolivarian Republic of)
2012	608417	0.0228454	13899.5	98	27.1	100	5424.18	10324.1	1709.36
2016	605044	0.0228906	13849.8	97	30.6	100	5193.39	9868.07	1642.66	A
WHO Eastern Mediterranean Region:
Afghanistan
2012	1.16805e+06	0.00165593	1934.2	60	63	90	714.577	1327.15	116.674
2016	1.17598e+06	0.00184497	2169.65	62.2	63	100	751.956	1385.29	120.678	A
Bahrain
2012	20749.3	0.00881035	182.809	100	92.4**	86.6**	25.4294	42.9982	208.415
2016	21794.7	0.00820106	178.74	100	96.6**	95.3**	14.6064	21.4464	98.9501	E
Djibouti
2012	22345.4	0.00881035	196.871	73	47.6*	81.7*	76.1657	143.859	667.713
2016	22455.7	0.00820106	184.16	73	56.0*	84.2*	66.0503	124.056	572.612	E
Egypt
2012	2.49218e+06	0.000624102	1555.37	91.3	47.6*	81.7*	546.418	1028.14	41.7733
2016	2.55842e+06	0.000937667	2398.94	91.3	56.0*	84.2*	756.967	1413.33	56.0011	C
Iran (Islamic Republic of)
2012	1.40116e+06	0.000358704	502.604	96.9	47.6*	81.7*	171.227	321.641	23.1132
2016	1.33422e+06	0.00474209	6326.99	96.9	56.0*	84.2*	1914.92	3565.93	269.026	C
Iraq
2012	1.15872e+06	9.82065e-06	11.3794	51	47.6*	81.7*	4.8433	9.22298	0.809366
2016	1.25156e+06	3.49428e-05	43.7328	52	56.0*	84.2*	17.6404	33.4913	2.71785	A
Jordan
2012	229274	1.12698e-07	0.0258387	99.1	47.6*	81.7*	0.00861498	0.0162417	0.0071518
2016	247804	1.12698e-07	0.027927	99.1	56.0*	84.2*	0.00820638	0.015355	0.00625149	A
Kuwait
2012	62493.9	0.00186224	116.378	100	92.4**	86.6**	16.1886	27.3731	44.0954
2016	65392.5	0.00186224	121.776	100	96.6**	95.3**	9.95143	14.6116	22.4662	D
Lebanon
2012	73672.6	0.00881035	649.082	82.5*	47.6*	81.7*	238.37	449.995	616.939
2016	89684.1	0.00820106	735.504	83.1*	56.0*	84.2*	245.321	460.141	518.972	E
Libyan Arab Jamahiriya
2012	132665	0.00881035	1168.83	93	47.6*	81.7*	406.633	764.929	582.106
2016	126312	0.00820106	1035.89	93	56.0*	84.2*	322.584	602.03	480.812	E
Morocco
2012	727202	0.00672108	4887.58	77.1	47.6*	81.7*	1849.62	3492.82	493.211
2016	721215	0.0111165	8017.37	77.1	56.0*	84.2*	2793.38	5244.35	745.92	A
Oman
2012	76507.3	0.000201363	15.4057	99	90.4	100	1.35882	2.13557	2.81533
2016	81967	0.000137042	11.2329	99	99.8	100	0.48642	0.551013	0.677953	A
Pakistan
2012	5.56624e+06	0.00585818	32608	77.4	47.6*	81.7*	12478.4	23422.9	440.759
2016	5.69442e+06	0.00497848	28349.6	77.4	56.0*	84.2*	10023.3	18670.8	342.466	C
Qatar
2012	22596.3	0.0045	101.683	100	92.4**	86.6**	14.1445	23.9167	106.505
2016	25855.4	0.0045	116.349	100	96.6**	95.3**	9.50794	13.9604	54.3417	D
Saudi Arabia
2012	623423	0.00172019	1072.41	98	37.5	100	378.345	703.928	114.649
2016	637595	5.26122e-05	33.5453	98	73.2	100	6.49518	11.0462	1.75645	A
Somalia
2012	586886	0.014205	8336.71	40	8.5	46.7	4272.05	8210.13	1439.64
2016	639302	0.0173062	11063.9	40	43.4	46.7	5326.06	10206.2	1638.49	A
South Sudan
2012	416855	0.0906618	37792.9	61.9	20.2	81.7*	17893.3	34181.3	8455.3
2016	453013	0.0529622	23992.5	65	20.2	84.2*	11267.6	21511.2	4893.54	A
State of Palestine
2012	143145	0.00881035	1261.16	99	47.6*	81.7*	424.752	797.237	561.376
2016	153606	0.00820106	1259.73	99	56.0*	84.2*	375.336	698.08	457.832	E
Sudan
2012	1.2806e+06	0.019605	25106.2	74.3	3.35	81.7*	12821	24626.9	1972.11
2016	1.3377e+06	0.0360418	48213.1	79.1	9.3	84.2*	23700.6	45409.9	3478.72	A
Syrian Arab Republic
2012	493678	0.00881035	4349.48	87.7	47.6*	81.7*	1582.44	2958.74	606.408
2016	414464	0.00820106	3399.04	87.7	56.0*	84.2*	1124.09	2081.75	508.133	E
Tunisia
2012	207343	0.000335015	69.463	98	47.575	81.7*	25.6717	46.3173	22.5491
2016	210293	0.00144374	303.609	98	47.6*	84.2*	102.522	180.993	86.8702	C
United Arab Emirates					56.0*
2012	93600.8	0.000231279	21.6479	100	100	90	1.97808	3.01717	3.25004
2016	90965.4	0.000231279	21.0384	100	100	90	1.92238	2.93222	3.24914	A
Yemen
2012	866858	0.002	1733.72	63	47.6*	81.7*	710.654	1339.12	159.05
2016	897145	0.002	1794.29	64	56.0*	84.2*	689.796	1291.46	148.019	D
WHO European Region:
Albania
2012	35073.9	0.000896372	31.4393	97	83.4*	87.0*	5.79157	10.2619	29.3895
2016	34757.7	0.00179128	62.2607	97	89.6*	89.7*	9.23635	15.8428	45.8176	C
Andorra
2012	935.121	0.000746107	0.697701	98.6968	92.3643	86.59	0.0927165	0.163259	17.4815
2016	935.136	0.000764067	0.714507	98.9871	96.6071	95.2595	0.052343	0.0828826	8.87489	E
Armenia
2012	43309.8	5.56769e-05	2.41135	99.7	93.3	87.0*	0.320573	0.54123	1.269
2016	39787.7	5.56769e-05	2.21526	99.8	94.5	89.7*	0.256173	0.420413	1.07193	A
Austria
2012	80589.6	0.000746107	60.1284	100	92.3643	86.59	7.68304	13.4617	16.7696
2016	84240.4	0.000764067	64.3654	100	96.6071	95.2595	4.421	6.88414	8.20126	E
Azerbaijan
2012	178284	0.000746107	60.1284	100	92.3643	86.59	7.68304	13.4617	16.7696
2016	176709	0.000764067	64.3654	100	96.6071	95.2595	4.421	6.88414	8.20126	E
Belarus
2012	113680	0.000271828	30.9013	99	96.9372	100	1.52535	2.12343	1.87402
2016	113866	0.000183545	20.8995	99.7	100	100	0.649122	0.679217	0.598466	A
Belgium
2012	127753	4.72869e-05	6.04102	98.7**	92.4**	86.6**	0.802784	1.41358	1.10998
2016	129937	4.72869e-05	6.14431	99.0**	96.6**	95.3**	0.450117	0.712739	0.550144	C
Bosnia and Herzegovina
2012	33452.8	0.000746107	24.9594	99	83.3862	87.0091	4.18685	7.56198	22.7661
2016	32638.2	0.000764067	24.9378	99	89.5693	89.6545	3.24497	5.69885	17.5522	E
Bulgaria
2012	69969.6	0.000746107	52.2048	95.7667	55.4	95	14.2427	26.6711	38.3817
2016	66587.1	0.000764067	50.877	97.9333	89.2	95	5.74978	9.90411	14.9514	A
Croatia
2012	41813.8	0.000746107	31.1975	94.4	83.3862	87.0091	5.70877	10.4272	25.0042
2016	38803.1	0.000764067	29.6482	94.4	89.5693	89.6545	4.35804	7.80112	20.1433	C
Cyprus
2012	12884.7	0.000283485	3.65263	98.7**	92.4**	86.6**	0.517801	0.887109	6.91218
2016	12741.9	0.000283485	3.61213	99.0**	96.6**	95.3**	0.3016	0.455991	3.59189	D
Czech Republic
2012	112107	0.000544693	61.0639	98.2	92.4**	100	4.34025	7.06564	6.3195
2016	108776	0.000450666	49.0216	98.2	96.6**	100	2.47341	3.68094	3.39332	A
Denmark
2012	59564.7	0.000132943	7.91868	98.7**	98.9	86.6**	0.835394	1.42373	2.39495
2016	59859.8	0.000371301	22.226	99.0**	99.8	95.3**	1.30006	1.92885	3.22712	A
Estonia
2012	14614.4	0.000225481	3.29526	98.9	92.4**	86.6**	0.432159	0.762764	5.23337
2016	14043.4	0.000225481	3.16652	98.9	96.6**	95.3**	0.229769	0.366332	2.6146	C
Finland
2012	59022.8	1.4626e-05	0.863268	100	92.4**	86.6**	0.108862	0.191825	0.325641
2016	59583.9	1.4626e-05	0.871476	100	96.6**	95.3**	0.0581805	0.0915301	0.153892	D
France
2012	779790	0.00010082	78.6187	99.5	92.4**	86.6**	9.93495	17.6415	2.27319
2016	767093	9.08108e-05	69.6603	99.5	96.6**	95.3**	4.67182	7.49143	0.981358	C
Georgia
2012	59735.2	0.000611512	36.5288	97.6	80.9286	75	38.0334	69.8343	118.411
2016	59735.2	0.0017488	104.465	97.6	93.4632	75	20.7093	36.4935	61.8786	A
Germany
2012	691455	0.00137866	953.28	100	94.9	86.6**	110.455	192.023	27.8333
2016	719442	0.000643253	462.783	100	96.8	95.3**	30.7775	48.0792	6.69849	A
Greece
2012	105170	0.0001469	15.4495	98.7**	92.4**	86.6**	2.05306	3.61511	3.45079
2016	91866.2	0.0001469	13.4951	99.0**	96.6**	95.3**	0.988619	1.56543	1.71108	C
Hungary
2012	90755.9	0.000219349	19.9073	98.7**	92.4**	86.6**	2.64545	4.65822	5.15119
2016	88003.1	0.000219349	19.3034	99.0**	96.6**	95.3**	1.41412	2.23919	2.55374	D
Iceland
2012	4549.78	0.000746107	3.39462	98.6968	92.3643	86.59	0.451107	0.794329	17.4885
2016	4443.44	0.000764067	3.39509	98.9871	96.6071	95.2595	0.248716	0.393829	8.87403	E
Ireland
2012	72260.6	2.24963e-05	1.6256	99.9	92.4**	86.6**	0.206809	0.36366	0.504922
2016	67245.6	2.24963e-05	1.51278	99.9	96.6**	95.3**	0.102937	0.161497	0.240813	D
Israel
2012	164465	0.00010066	16.5551	98.7**	92.4**	86.6**	2.19998	3.87382	2.36455
2016	166915	0.00010066	16.8017	99.0**	96.6**	95.3**	1.23085	1.94899	1.17283	D
Italy
2012	521084	0.00017585	91.6327	98.7**	92.4**	86.6**	12.0256	21.2904	4.09904
2016	491338	0.00017585	86.4019	99.0**	96.6**	95.3**	6.16492	9.85794	2.01287	D
Kazakhstan
2012	390758	0.00188853	737.96	99	99.9	98	32.9706	43.8701	11.3087
2016	382057	0.00065921	251.856	99	99.9	98	11.2524	14.9723	3.94525	A
Kosovo
2012	35595.7	0.000746107	26.5582	95.7667	83.3862	87.0091	4.76059	8.65099	24.7652
2016	32144.4	0.000764067	24.5604	97.9333	89.5693	89.6545	3.29904	5.81678	18.4396	E
Kyrgyzstan
2012	151381	0.000466463	70.6136	97.3	88.7672	100	7.33662	11.9563	7.99276
2016	152228	0.000216411	32.9438	98.4	89.6	100	3.13777	5.00902	3.32947	A
Latvia
2012	21381.9	0.000838373	17.926	98.4	92.4**	86.6**	2.25352	4.08639	19.175
2016	19900.7	0.000956736	19.0397	98.4	96.6**	95.3**	1.26252	2.1257	10.7121	C
Lithuania
2012	31696.7	0.000301795	9.56589	100	74.2	86.6**	1.97069	3.59793	11.3945
2016	31101.7	0.000301795	9.38634	100	77.8	95.3**	1.69676	3.0596	9.87064	A
Luxembourg
2012	5965	5.31941e-05	0.317303	99.9	92.4**	86.6**	0.0393989	0.0700149	1.17771
2016	6511.79	0.000408279	2.65863	99.9	96.6**	95.3**	0.17157	0.274485	4.2274	C
Malta
2012	4065.13	0.00145958	5.93337	100	100	100	0.240942	0.240942	5.94772
2016	4256.83	0.00103706	4.41459	100	100	100	0.179268	0.179268	4.22402	A
Monaco
2012	444.181	0.000746107	0.331407	98.6968	100	86.59	0.0334344	0.0565615	12.7967
2016	445.259	0.000764067	0.340208	98.9871	100	95.2595	0.019585	0.0289018	6.53888	E
Montenegro
2012	7605.31	0.000822364	6.25433	91.7	83.4*	87.0*	0.99188	1.78158	23.5254
2016	7167.65	0.0028796	20.64	91.7	89.6*	89.7*	2.69344	4.73196	66.2646	C
Netherlands
2012	178947	0.000737825	132.032	99.2	99.1	86.59	13.7634	23.191	12.9919
2016	179634	0.000335878	60.3352	99.7	99.1	95.2595	3.63891	5.34211	2.97934	A
Norway
2012	60213	1e-06	0.060213	98.7**	92.4**	86.6**	0.00800163	0.0140896	0.0234612
2016	62582.3	1e-06	0.0625823	99.0**	96.6**	95.3**	0.00458462	0.00725953	0.0116247	D
Poland
2012	389108	0.000304813	118.605	98.7**	92.4**	86.6**	15.7613	27.7532	7.15489
2016	358239	0.000340826	122.097	99.0**	96.6**	95.3**	8.94451	14.1632	3.96298	C
Portugal
2012	91026	0.00190444	173.353	98.7**	92.4**	86.6**	23.0756	40.6029	44.7129
2016	80869.8	0.00170831	138.151	99.0**	96.6**	95.3**	10.1563	16.0612	19.9053	C
Republic of Moldova
2012	45109.8	0.00373195	168.348	98	100	98.7	10.4239	13.0696	29.2201
2016	42177.9	0.00128038	54.0036	98.8	99.1	100	3.04084	3.5824	8.56296	A
Romania
2012	201923	0.00745455	1505.24	76	83.3862	87.0091	382.769	706.885	351.625
2016	190575	0.00745455	1420.65	76	89.5693	89.6545	320.94	586.679	309.045	C
Russian Federation
2012	1.84503e+06	0.00229947	4242.6	95.8*	83.4*	92.6	657.551	1188.11	64.7083
2016	1.84177e+06	0.00173162	3189.24	97.9*	89.6*	93.2	371.399	650.725	35.5001	C
San Marino
2012	272.644	0.000746107	0.203422	98.6968	92.3643	86.59	0.0270325	0.0475999	17.5
2016	272.6	0.000764067	0.208284	98.9871	96.6071	95.2595	0.0152584	0.0241609	8.8827	E
Serbia
2012	95796.5	0.000209194	20.0401	98	83.4*	87.0*	3.35854	6.13825	6.44551
2016	93806.5	0.000209194	19.6238	98.3	89.6*	89.7*	2.52669	4.51062	4.83702	C
Slovakia
2012	57381.7	0.000153963	8.83466	98.6968	100	100	0.365228	0.420494	0.735141
2016	56935.1	0.000994985	56.6496	98.9871	100	100	2.26215	2.53758	4.46946	A
Slovenia
2012	21687.2	6.53256e-05	1.41673	98	92.4**	86.6**	0.191233	0.338264	1.56488
2016	21250.5	6.53256e-05	1.3882	98	96.6**	95.3**	0.106859	0.172247	0.812982	C
Spain
2012	447081	0.000398457	178.142	98.7**	92.4**	86.6**	23.6731	41.6846	9.34943
2016	407802	0.00161475	658.498	99.0**	96.6**	95.3**	48.2399	76.3856	18.7802	C
Sweden
2012	116900	7.39607e-06	0.864598	100	92.4**	86.6**	0.110476	0.193568	0.16873
2016	122176	7.39607e-06	0.903622	100	96.6**	95.3**	0.0620663	0.0966461	0.0806069	D
Switzerland
2012	84254	4.53142e-05	3.8179	98.7**	92.4**	86.6**	0.507356	0.893374	1.08048
2016	88907.8	4.53142e-05	4.02878	99.0**	96.6**	95.3**	0.295138	0.467338	0.535631	C
Tajikistan
2012	245132	0.000285141	69.8972	80.7	57.7	72.8	24.7267	46.9042	19.4272
2016	255528	0.000575496	147.056	80.7	100	100	18.2698	31.8931	12.6696	A
The former Yugoslav Republic of Macedonia
2012	23677.5	0.000919703	21.7762	99	83.4*	87.0*	3.65289	6.59759	28.3938
2016	23918	0.000919703	21.9974	99	89.6*	89.7*	2.86236	5.02692	21.4167	D
Turkey
2012	1.31248e+06	0.00129195	1695.66	92	83.4*	87.0*	333.771	604.404	46.4201
2016	1.29946e+06	0.000871794	1132.86	92	89.6*	89.7*	183.888	325.928	25.2747	C
Turkmenistan
2012	141627	0.000746107	105.669	99	83.3862	87.0091	18.9718	33.2609	23.8044
2016	145156	0.000764067	110.909	100	89.5693	89.6545	15.4574	25.9433	18.1195	E
Ukraine
2012	496900	0.000635205	315.633	98.6	96.6	100	19.6787	26.8787	5.46444
2016	476891	0.000728618	347.471	98.6	92.5	100	28.4131	43.0819	9.10726	A
United Kingdom of Great Britain and Northern Ireland
2012	804913	0.00134316	1081.13	98.7**	97.94	100	38.1111	55.425	6.91004
2016	808384	0.00155622	1258.03	99.0**	97.94	100	42.5532	60.9829	7.56474	A
Uzbekistan
2012	668543	0.000746107	498.805	100	98	87.0091	57.7283	92.9984	14.094
2016	667536	0.000764067	510.042	100	100	89.6545	48.4237	73.7515	11.185	E
WHO South-East Asia Region:
Bangladesh
2012	3.26578e+06	0.000549922	1795.92	58.7	31.6	50	859.867	1641.96	51.6582
2016	3.17103e+06	0.00375035	11892.5	78.6	73.7	100	3122.89	5524.52	178.904	A
Bhutan
2012	14967.5	0.00608943	91.1434	98	56.1*	74.0*	29.6599	55.592	377.535
2016	14687.5	0.00471736	69.2862	98	66.0*	78.3*	19.2681	35.6872	246.339	C
Democratic People's Republic of Korea
2012	354583	0.00307917	1091.82	100	56.1*	63.1	388.866	727.346	208.095
2016	356094	0.00333317	1186.92	100	66.0*	63.1	388.439	720.816	205.4	E
India
2012	2.63614e+07	0.00337349	88930	74	63.6	74.7	31922.9	59602.2	231.766
2016	2.57887e+07	0.00116778	30115.5	85.4	65.3	74.7	9913.78	18347.5	72.8171	A
Indonesia
2012	5.13408e+06	0.00420578	21592.8	96.9	56.1*	49.6212	8439.28	16006.9	316.162
2016	5.02663e+06	0.00458626	23053.4	95.4	66.0*	30.0792	10151.3	19375.3	391.167	A
Maldives
2012	7704.72	0.00027618	2.12789	81	37.4114	100	0.79417	1.50604	19.7126
2016	7824.14	0.00027618	2.16088	81	66	100	0.564104	1.04683	13.4848	A
Myanmar
2012	987646	0.00540258	5335.84	83.1	11.8	71.4	2609.1	4990.99	515.755
2016	960246	0.00806343	7742.87	88.4	11.8	71.4	3770.77	7210.54	765.856	A
Nepal
2012	603067	0.00471784	2845.17	68.3	56.1*	66.7	1143.8	2160.31	365.314
2016	582024	0.00294287	1712.82	95.8	66.0*	66.7	557.218	1032.53	180.609	A
Sri Lanka
2012	342530	0.000350247	119.97	99.4	86.2	97.7778	13.5779	22.919	6.72538
2016	319448	0.000377409	120.563	99.4	95.4	82.1	17.1139	29.9301	9.41441	A
Thailand
2012	773156	0.000541365	418.559	98	91.6	93.1	44.5122	77.5134	10.0784
2016	714454	0.00216516	1546.91	98.3	99.1	95.9	89.1124	137.961	19.4104	A
Timor-Leste
2012	43796.6	0.00528491	231.461	85.7*	55.6	74.0*	82.9183	154.803	359.639
2016	45374.4	0.00528491	239.8	92.2*	55.6	78.3*	80.6221	149.563	336.618	C
WHO Western Pacific Region:
Australia
2012	306116	3.55981e-06	1.08972	99.5	92.4**	86.6**	0.316528	0.592086	0.193984
2016	313241	3.55981e-06	1.11508	99.5	96.6**	95.3**	0.237029	0.433044	0.138606	C
Brunei Darussalam
2012	6679.64	0.00241298	16.1178	93.2	100	86.6**	2.15249	3.6455	54.9352
2016	6757.4	0.00241298	16.3055	93.2	100	95.3**	1.54665	2.42465	36.151	A
Cambodia
2012	372060	0.000613989	228.441	95	41.18	97.3	77.2402	145.153	39.5431
2016	371482	0.00012802	47.557	97	44.9	91.4	15.6839	29.4243	8.01378	A
China
2012	1.74803e+07	0.00267875	46825.4	94.1	95.1009	63.1	11687.3	21471.6	123.764
2016	1.69228e+07	0.00155573	26327.3	97	96.4	68.1	5662.05	10252	61.0219	A
Cook Islands
2012	429.183	2.34944e-11	1.00834e-08	89.3*	98	69.4*	2.30944e-09	4.2086e-09	9.88189e-07
2016	428.978	2.34944e-11	1.00786e-08	90.2*	98	81.6*	1.7609e-09	3.1104e-09	7.30329e-07	C
Fiji
2012	18409.2	0.0120971	222.698	98.3	72.8	26.1	95.8847	182.814	1005.47
2016	17642.5	0.0064871	114.449	99	99	95	8.48421	12.2695	70.369	A
Japan
2012	1.08412e+06	0.000776933	842.29	98.7**	100	86.6**	93.2875	152.066	14.0573
2016	1.04548e+06	0.000212342	222.001	99.0**	100	95.3**	15.1973	21.2769	2.03936	C
Kiribati
2012	3172.46	0.0342686	108.716	88	64.1	100	28.7703	51.5181	1654.4
2016	3277.99	0.0125305	41.0747	88	64.1	100	10.8699	19.4645	602.428	A
Lao People's Democratic Republic
2012	169704	0.00107913	183.134	54.2	68.5*	69.4*	74.4797	139.726	84.6318
2016	165890	0.000479246	79.5021	54.2	78.1*	81.6*	29.276	54.2625	33.5625	C
Malaysia
2012	503828	0.000628554	316.683	96.5	98	100	21.2613	29.5153	5.89185
2016	533996	0.00035024	187.026	97.5	99.6	100	10.2816	12.8761	2.42599	A
Marshall Islands
2012	1515.31	0.0174944	26.5095	92.4	100	100	2.59514	3.56221	238.914
2016	1371.39	0.011914	16.3388	92.4	96.6	100	1.83397	2.67639	198.251	A
Micronesia (Federated States of)
2012	2493.43	0.0159584	39.791	71	73.6	45	16.2106	30.819	1258.94
2016	2537.58	0.0136921	34.7448	80	76	82.1429	9.75776	18.106	726.275	A
Mongolia
2012	72606.1	0.0259815	1886.42	99.4	97.0993	77	290.303	522.849	725.787
2016	72671.3	0.0302266	2196.61	99.4	97.0653	81	296.559	526.927	730.332	A
Nauru
2012	154.708	0.0403921	6.24896	95	67.9	61.7722	2.14953	3.95385	2601.22
2016	150.326	0.0403921	6.07198	95	67.9	61.7722	2.08865	3.84187	2595.86	A
New Zealand
2012	62417.6	0.0008	49.934	98.7**	92.4**	86.6**	6.98403	12.0327	19.3375
2016	61792.4	0.0008	49.434	99.0**	96.6**	95.3**	4.0194	6.13232	9.9457	C
Niue
2012	29.0022	2.5991e-11	7.53798e-10	100	68.5*	69.4*	2.20313e-10	4.10067e-10	1.42731e-06
2016	29.0147	2.5991e-11	7.54121e-10	100	78.1*	81.6*	1.62121e-10	2.93533e-10	1.02169e-06	C
Palau
2012	248.979	0.0114915	2.86115	90.3	100	100	0.260036	0.393251	159.211
2016	313.643	0.0114915	3.60422	90.3	100	100	0.327571	0.495384	159.287	A
Papua New Guinea
2012	219592	0.0262716	5769.03	66	8.9	60	2902.53	5574.07	2579.45
2016	226774	0.0477602	10830.8	54	44.2	81.2627	4626.04	8816.46	3946.65	A
Philippines
2012	2.37505e+06	0.00422797	10041.6	96	20	63.8	4645.81	8875.36	377.838
2016	2.42462e+06	0.00693139	16806	96	40	63.8	6811.64	12902.2	537.859	A
Republic of Korea
2012	448120	0.00249745	1119.16	100	86.6**	86.6**	132.415	239.971	53.6787
2016	451133	0.00112706	508.455	100	95.3**	95.3**	29.3893	48.8468	10.8512	C
Samoa
2012	5118.17	0.00496232	25.398	93	88.7	100	4.00906	6.14359	121.439
2016	4862.44	0.00153318	7.45498	93	99	100	0.863257	1.14702	23.8367	A
Singapore
2012	49322.8	0.00037055	18.2766	100	92.4**	86.6**	2.50411	4.26057	8.66305
2016	49838.3	0.00344457	171.672	100	96.6**	95.3**	13.6157	20.1852	40.6133	C
Solomon Islands
2012	17505.7	0.0816591	1429.5	89	38.6	63.7977	605.231	1141	6637.22
2016	17513.2	0.13629	2386.88	89	80.8	63.7977	758.459	1378.53	8007.75	A
Tonga
2012	2752.23	6.21836e-05	0.171144	98	77.4	100	0.0313105	0.0511478	1.87492
2016	2600.87	0.000189746	0.493504	98	95.7	100	0.0509583	0.0656782	2.54665	A
Tuvalu
2012	203.914	0.00196449	0.400587	97	100	100	0.0342907	0.0400591	19.9299
2016	212.933	0.0232293	4.94629	97	100	100	0.423407	0.494634	235.54	A
Vanuatu
2012	6797.8	0.0606268	412.129	75.6	46.4	45.1	185.002	351.528	5254.53
2016	7090.64	0.0662895	470.035	75.6	82	100	113.453	199.206	2847.83	A
Viet Nam
2012	1.59342e+06	0.000289997	462.086	93.7	15.9	69.4*	217.298	416.161	26.3977
2016	1.5928e+06	0.00236364	3764.79	95.8	15.9	81.6*	1732.59	3315.07	210.257	A
Notes to S2 file
Shaded area indicates an estimated CS case rate below the WHO threshold elimination target of 50 CS cases per 100,000 births
For the 3 ANC-based coverage indicators, values shown are the authors' estimates based on country-reported data for these years and/or surrounding years, as described in Methods.
* = regional average, imputed.
** = high-income countries' average, imputed.
